# Supplementary material for: Resveratrol Prevents Breast Cancer Metastasis by Inhibiting Wnt/β-Catenin Pathway-Mediated Epithelial–Mesenchymal Transition
Source: Pharmaceuticals (Basel). 2025 Dec 23;19(1):41. doi: 10.3390/ph19010041 (PMC12845171; doi:10.3390/ph19010041)
Supplement: Supplementary file 1 [file pharmaceuticals-19-00041-s001.zip]

Archive with 1 entries (1 files):
- pharmaceuticals-4016407-supplementary.pdf
